# Supplementary material for: Enhanced Detection in Droplet Microfluidics by Acoustic Vortex Modulation of Particle Rings and Particle Clusters via Asymmetric Propagation of Surface Acoustic Waves
Source: Biosensors (Basel). 2022 Jun 10;12(6):399. doi: 10.3390/bios12060399 (PMC9221473; doi:10.3390/bios12060399)
Supplement: Supplementary file 1 [file biosensors-12-00399-s001.zip]

Archive with 1 entries (1 files):
- biosensors-1727948-supplementary.mp4
